# Supplementary material for: A comprehensive framework for analysis of microRNA sequencing data in metastatic colorectal cancer
Source: NAR Cancer. 2022 Jan 14;4(1):zcab051. doi: 10.1093/narcan/zcab051 (PMC8759566; doi:10.1093/narcan/zcab051)
Supplement: zcab051_Supplemental_Files [file zcab051_supplemental_files.zip]

Archive with 3 entries (3 files):
- Supplementary table_1.docx
- Supplementary_Files.zip
- Supplementary_Material_Captions.docx
